# Supplementary material for: Comparison of the impact of autologous cell therapy and conservative standard treatment on tissue oxygen supply and course of the diabetic foot in patients with chronic limb-threatening ischemia: A randomized controlled trial
Source: Front Endocrinol (Lausanne). 2022 Aug 29;13:888809. doi: 10.3389/fendo.2022.888809 (PMC9464922; doi:10.3389/fendo.2022.888809)
Supplement: Supplementary file 2 [file DataSheet_2.csv]

Patient	Group	Age	Female	Cr	MDRD	CKD	HbA1c	Years_DM	CHD	HD	IS	HT	Rutherford	Graziani	Infection	DN	RMB	OM	WIfI_clin	WIfI_wound	WIfI_ischemia	WIfI_infection	Ulcer duration	CRP	ACT_0	ACT_12	DO_FU	DO_reason	VAS_0	VAS_12	WAR	EQ-5D_0	EQ-5D_12	SF-36-VB_0	SF-36-VB_12	Healed_4	Healed_12	Healed_24	Months_healed	Months_amp	Amp_12	Amp_ischemia	Amp_infection	Minor_amp	AFS_12	O2_0	O2_4	O2_12	O2_24
002	ACT	82	0	95	1.15	2	61	21	1	0	0	1	5	6	0	1	1	0	3	2	3	0	5	10.7	1	0			8	6	10.6	62	70	1	0	0	0	0	19		0	0	0	0	1	3	48	45	49
003	ACT	72	0	66	1.7	1	56	47	0	0	0	1	5	5	0	1	0	0	3	2	3	0	6	3.7	1	0			8	6	12.8	60	70	1	0	0	0	0	16		0	0	0	0	1	18	73	2	26
004	ACT	70	0	492	0.1	5	56	13	1	1	0	1	5	5	0	1	0	1	4	2	3	1	3	38.6	0	0	4	myocardial infarction	7			45		1												17
006	ACT	53	0	251	0.39	4	75	23	0	0	1	1	5	5	0	1	0	0	4	2	3	0	7	5.6	1	0			1	0	9.4	50	50	1	0	0	1	1	2		0	0	0	1	1	13	60	57	41
008	ACT	72	1	82	0.99	3	47	17	0	0	0	1	5	5	0	1	0	0	3	1	3	0	4	1.5	1	0			5	3	15.2	25	100	1	0	0	0	0			0	0	0	0	1	18	41	39	48
010	ACT	73	0	73	1.52	1	58	31	0	0	0	1	5	6	0	1	0	0	4	3	3	2	11	3.5	1	1			8	2	14.3	70	85	0	0	0	0	0			0	0	0	1	1	14	16	30	43
013	ACT	63	0	588	0.14	5	39	23	1	1	0	1	5	6	0	1	0	0	4	2	3	1	3	3.6	1	0			4	2	8.0	65	80	1	0	0	1	1	2		0	0	0	0	1	19	40	33	49
014	ACT	80	0	94	1.01	2	58	27	1	0	1	1	5	6	1	1	0	1	4	2	3	1	8	18.9	1	0	12	amputation	5			45		1		0				3	1	0	1	0	0	7	26
017	ACT	64	0	81	1.39	2	64	20	1	0	0	1	5	6	0	1	0	0	4	1	3	1	6	12.1	1	0			8	3	7.3	45	60	1	0	0	0	1		7	0	0	0	1	1	33	22	49	59
016	ACT	63	0	638	0.13	5	101	28	1	1	0	1	5	4	0	1	0	0	4	2	3	0	14	2.2	1	0			5	0	18.3	40	60	1	0	0	1	1	3		0	0	0	0	1	23	53	51	42
018	ACT	64	0	69	1.67	1	64	12	1	0	1	0	5	7	0	1	0	1	4	2	3	0	7	2.8	1	0	12	amputation	4			30		1		0				2	1	0	1	0	0	12	3
020	ACT	68	0	107	1	2	65	26	1	0	0	1	5	6	0	1	0	0	4	2	3	1	5	2.7	1	0	12	amputation	8		14.1	30		1		0				3	1	0	1	0	0	22	24
021	ACT	85	0	73	1.46	1	61	25	1	0	0	1	5	5	0	1	0	0	4	2	3	1	4	8.5	1	0			9	0	25.4	40	50	1	0	0	1	1	2		0	0	0	0	1	28	32	49	56
023	ACT	69	0	160	0.62	3	53	20	1	0	0	1	5	5	0	1	0	1	4	3	3	1	8	33.4	1	0	12	amputation	9			45		1		0				1	1	1	0	0	0	1	31
025	ACT	80	0	90	1.17	2	57	20	1	0	0	1	5	4	1	1	0	1	4	2	3	1	9	7.4	1	0			4	0	16.9	45	60	1	0	0	0	0			0	0	0	1	1	28	48	30	30
029	ACT	75	0	99	1.06	2	45	18	1	0	0	1	5	5	0	1	0	0	4	2	3	0	19	1.6	1	0			6	5	12.3	55	65	1	0	0	0	0			0	0	0	0	1	31	60	75	77
030	ACT	51	0	95	1.21	2	46	23	1	0	1	1	5	5	1	1	0	0	4	2	3	0	7	12	1	0			0	0	5.7	65	75	0	0	0	1	1	3		0	0	0	0	1	32	30	68	24
033	ACT	70	1	101	0.79	3	64	24	0	0	0	1	5	5	0	1	0	0	3	1	3	0	6	4.1	1	0	24	amputation	7	4	6.4	50	68	1	0	0	0			5	0	0	0	1	1	20	28	30
034	ACT	63	0	107	1.01	2	73	11	1	0	0	1	4	4	0	0	1	0	3	1	3	0	15	4	1	1			5	2	4.8	50	65	1	0	0	0	0			0	0	0	0	1	34	21	25	27
035	ACT	88	0	201	0.46	4	68	20	1	0	0	1	5	5	0	1	1	1	4	2	3	1	12	10.4	1	0			5	1	11.5	40	70	1	0	0	0	1			0	0	0	0	1	6	39	58	50
036	ACT	62	0	135	9.9	3	46	14	0	0	0	1	4	4	1	1	1	0	3	2	3	0	8	0.6	1	0			5	2	13.4	50	85	1	0	0	0	0			0	0	0	0	1	13	16	29	50
001	ST	64	0	65	1.77	1	45	21	1	0	0	1	6	6	1	1	0	0	4	2	3	2	11	28.4	0	1			8	8	0.0	40	40	1	1	0	0	1			0	0	0	1	1	6	3	6	40
005	ST	70	1	792	0.07	5	58	24	0	1	0	1	5	5	0	1	0	0	4	2	3	1	4	3	0	1			7	7	0.8	45	45	1	1	0	0	0			0	0	0	0	1	34	38	13	52
007	ST	63	0	179	0.56	3	56	11	1	0	1	1	5	5	1	1	0	0	4	2	3	0	9	13.8	0	1			7	7	1.2	50	50	1	1	0	0	0	22		0	0	0	1	1	22	4	3	60
009	ST	67	0	83	1.18	1	46	16	1	0	0	1	5	6	1	1	0	0	4	2	3	1	8	31.1	0	0	12	sepsis and heart failure	6			50		1		0										6	7
011	ST	84	0	119	0.85	3	47	17	1	0	1	1	5	5	0	1	1	0	4	2	3	1	7	12.9	0	1			3	5	-1.6	40	30	1	1	0	0	1			0	0	0	0	1	10	39	26	38
012	ST	68	0	94	1.08	2	62	21	1	0	0	1	5	6	0	1	0	1	4	3	3	1	18	53.1	0	0	12	amputation	9			40		1		0				2	1	1	0	0	0	28	3
015	ST	68	0	94	1.16	2	109	28	1	0	0	1	5	5	1	1	1	1	4	2	3	0	9	20.9	0	1			1	3	0.0	50	40	1	1	0	0	0		6	0	0	0	1	1	18	2	17	30
019	ST	65	0	721	0.11	5	69	24	0	1	0	1	5	5	0	1	0	1	4	3	3	2	21	65.5	0	0	12	amputation	7			45		1		0				2	1	0	1	0	0	32	26
022	ST	71	0	519	0.13	5	65	32	1	1	0	1	5	6	1	1	1	1	4	2	3	0	5	30.7	0	0	4	amputation	6			40		1						1	1	1	0	0	0	33
024	ST	56	0	542	0.16	5	54	29	1	1	0	1	5	5	0	1	1	0	3	1	3	0	12	0.7	0	1			5	6	1.9	45	33	1	1	0	0	1	5		0	0	0	0	1	24	30	35	54
026	ST	66	0	225	0.42	4	61	33	1	0	0	0	5	5	0	1	0	0	4	2	3	1	4	4.1	0	1			2	3	-2.4	50	45	1	1	0	0	1	5		0	0	0	1	1	5	18	12	48
027	ST	42	0	138	0.86	3	44	12	1	1	1	1	4	4	0	1	0	0	3	1	3	1	6	6.6	0	1			3	4	1.4	50	40	1	1	0	0	1	6		0	0	0	0	1	32	34	35	50
028	ST	60	1	66	1.6	1	79	41	0	0	0	1	5	6	1	1	0	1	4	2	3	2	8	19.8	0	0	12	amputation	8			40		1						1	1	1	0	0	0	5	16
031	ST	67	0	388	0.23	5	64	18	1	0	0	1	5	5	1	1	0	1	4	2	3	1	11	1.9	0	1			8	8	1.6	30	35	1	1	0	0	0			0	0	0	0	1	27	3	5	37
032	ST	70	0	80	1.39	2	64	16	0	0	0	1	5	5	0	1	0	0	4	2	3	0	7	2.1	0	1			5	5	4.4	42	30	1	1	0	0	0		9	0	0	0	0	1	23	53	3	2
037	ST	68	0	151	0.67	3	39	4	1	0	0	1	5	5	0	0	0	0	4	2	3	1	5	7.8	0	1			5	7	0.0	75	65	1	1	0	0	0			0	0	0	0	1	30	46	34	53
038	ST	50	0	189	0.54	3	35	19	0	0	1	1	5	5	0	1	0	0	4	2	3	0	6	7.7	0	0			5	6	2.1	45	40	1	1	0	0	0			0	0	0	1	1	34	40	37	36
039	ST	72	0	168	0.59	3	47	32	1	0	0	1	5	6	1	1	0	0	3	1	3	0	14	67.7	0	1			6	7	0.4	50	50	1	1	0	0	0			0	0	0	0	1	4	24	35	45
040	ST	87	0	125	0.79	3	66	31	1	0	0	1	5	5	0	1	0	0	4	2	3	1	13	8.9	0	0	4	progression of infection	5			50		1												28
